# Supplementary material for: Host Factors Required for Modulation of Phagosome Biogenesis and Proliferation of Francisella tularensis within the Cytosol
Source: PLoS One. 2010 Jun 11;5(6):e11025. doi: 10.1371/journal.pone.0011025 (PMC2883998; doi:10.1371/journal.pone.0011025)
Supplement: Table S1 — Confirmed host factors required for proliferation of F. tularensis in D. melanogaster cells. Further descriptive information on individual RNAi target can be found at the Drosophila RNAi Screening Center (DRSC) website (flyrnai.org) using the indicated DRSC amplicon. L (L. monocytogenes), M (Mycobacterium), C (Chlamydia). Phenotype strength are described as strong (3), medium (2), or weak (1). * Selected genes homologues in mammalian cells. (0.12 MB XLS) [file pone.0011025.s001.xls]

## Sheet: Supplemental tables
Table S1
DRSC Amplicona	Gene or symbola	Human homologue	Phenotypea	Strength	Other Pathogens	# of other potential targets	Predicted function	Annotation
DRSC03488	barr	NCAPH	Down	3		0	Cell cycle	Mitosis
DRSC06394	Nnf1a		Down	2		0	Cell Cycle	Mitosis
DRSC38968	Cdc27	CDC27*	Down	3		0	Cell Cycle	Mitosis
DRSC12316	hd	DONSON	Down	2		1	Cell Cycle	Mitosis
DRSC21041	CG40191	C2orf24	Down	2		0	Cell cycle (PD)	Unknown
DRSC02917	Arc-p20	ARPC4	Down	2	L,M,C	0	Cytoskeleton	Actin binding
DRSC06718	Dg	DAG1	Down	1		0	Cytoskeleton	Structural constituent of muscle
DRSC07121	Zasp	LDB3	Down	3		0	Cytoskeleton	Zinc ion binding, protein C kinase binding (AD)
DRSC10797	CG7276	TCTEX1D2	Down	1		0	Cytoskeleton	ATPase; microtubule-based movement
DRSC19468	CG32528	PARVB	Down	1		1	Cytoskeleton	Actin binding
DRSC11321	alphaTub67C		Down	1		2	Cytoskeleton	Structural constituent of cytoskeleton; GTPase
DRSC04042	Act57B	ACTB	Down	1	L,M,C	5	Cytoskeleton	Actin Filament
DRSC22689	CG17364		Down	2		8	Cytoskeleton	GTP binding; microtubule-based process
DRSC08386	CG13917		Down	1		0	Cytoskeleton (PD)	Protein binding
DRSC08159	dro5		Down	3		3	Defense response	Ion channel inhibitor activity
DRSC20254	Hsp60	HSPD1	Down	3		0	Defense Response (AD)	Response to heat, stress and protein folding
DRSC20296	Tsf1		Down	3		0	Defense response (AD)	Ferric iron binding and transporter
DRSC25922	CG8235	SCYE1	Down	2		0	Defense response (AD)	Cytokine subfamily E, member 1 (AD)
DRSC23068	bs	SRF*	Down	2		1	Defense response (AD)	Serum response factor (AD)
DRSC13017	foxo	FOXO3	Down	2		672	Defense response (AD)	Transcription factor activity
DRSC02122	CG11034	DPP4	Down	3		0	Defense Response (PD)	Peptidase activity; T-cell activation antigen CD26-like
DRSC14585	CG13409	TMEM181	Down	2		0	Defense response (PD)	Beta-lactamase-type transpeptidase fold (PD)
DRSC19717	CG32635		Down	3		1	Defense response (PD)	Metalloendopeptidase activity
DRSC14816	beat-IIb		Down	1		6	Defense Response (PD)	Immunoglobulin like domain
DRSC09159	CG42318		Down	1		7	Defense response (PD)	Ig/MHC complex conserved site domain
DRSC00268	CG3523		Down	1	L,M,C	0	Metabolism	Fatty Acid Synthase
DRSC04289	levy	COX6A1	Down	2		0	Metabolism	cytochrome-c oxidase activity
DRSC08526	CG18173		Down	3		0	Metabolism	Transferase; GPI anchor biosynthetic
DRSC10569	CG6004		Down	3		0	Metabolism	Chitin metabolic process
DRSC11799	CG7140		Down	3		0	Metabolism	Glucose-6-phosphate dehydrogenase
DRSC16013	CG6296		Down	1		0	Metabolism	Triacylglycerol lipase; Phospholipase A1
DRSC18257	CG32699	AYTL2	Down	1		0	Metabolism	Acyltransferase activity, phospholipid biosynthesis
DRSC19469	CG12534	GFER	Down	2		0	Metabolism	Flavin-linked sulfhydryl oxidase activity.
DRSC20892	Ppr-Y		Down	1		0	Metabolism	Phosphatase type 1 regulator activity
DRSC03208	CG31674		Down	2		1	Metabolism	glyoxylate reductase (NADP) activity; NAD binding
DRSC11386	qm	GGPS1	Down	3		1	Metabolism	Farnesyltranstransferase; dimethylallyltranstransferase; geranyltranstransferase
DRSC14469	CG12068		Down	1		1	Metabolism	3-hydroxybutyrate dehydrogenase activity; binding
DRSC11165	Fad2		Down	3	L, M	2	Metabolism	Stearoyl-CoA 9-desaturase; iron ion binding; phagocytosis (AD)
DRSC04659	T3dh, pgc	T3dh: ADHFE1	Down	2		0	Metabolism	Alcohol dehydrogenase; GTP cyclohydrolase I
DRSC07456	Lcp2		Down	2		1	Miscelanous	Structural constituent of chitin-based larval cuticle
DRSC03033	pes	SCARB1	Down	2	M, L	0	Miscellanous	scavenger receptor/CD36 family
DRSC00584	CG3246		Down	1		0	Miscellanous	Insects - hormone binding domain
DRSC02162	CG31902		Down	3		0	Miscellanous	Serine-type endopeptidase inhibitor activity
DRSC03774	CG17018	KIAA0430	Down	2		0	Miscellanous	ferric iron binding; nucleic acid binding
DRSC07043	CG7763		Down	2		0	Miscellanous	Lectin like
DRSC07145	CG8315	PEX11B	Down	1		0	Miscellanous	Peroxisome fission
DRSC07366	Cyp317a1		Down	3		0	Miscellanous	Heme binding; iron ion binding; monooxygenase activity.
DRSC10341	Cpr65Ax2, Cpr65Ax1		Down	1		0	Miscellanous	Structural constituent of chitin-based cuticle.
DRSC11192	Hsp67Bb, Hsp22		Down	1		0	Miscellanous	Response to heat, protein folding
DRSC11215	Lcp65Ag3, Lcp65Ag1, Lcp65Ag2		Down	2		0	Miscellanous	Structural constituent of chitin-based cuticle.
DRSC11282	Sgs8		Down	2		0	Miscellanous	PUparial adhesion
DRSC12359	Or83c		Down	1		0	miscellanous	Olfactory receptor activity; odorant binding
DRSC12496	CG1024		Down	1		0	Miscellanous	zinc ion binding
DRSC16975	jdp	DNAJC12	Down	3		0	Miscellanous	unfolded protein binding; heat shock protein binding
DRSC18365	Atx-1	LOC146517	Down	1		0	Miscellanous	Calcium binding
DRSC22237	roX2		Down	1		0	Miscellanous	Dosage compensation by hyperactivation of X chromosome
DRSC24305	Blimp-1		Down	2		0	Miscellanous	zinc iron binding, nucleic acid binding
DRSC08607	CG7974	C9orf78	Down	3	C	1	Miscellanous	Hepatocellular carcinoma–associated Ag59
DRSC04116	CG3800	CNBP	Down	1		1	Miscellanous	CCHC-type zinc finger, nucleic acid binding protein
DRSC06382	Prosap		Down	1		1	Miscellanous	protein binding
DRSC11119	Cp16		Down	2		1	Miscellanous	Structural constituent of chorion
DRSC15416	CG42233		Down	3		1	Miscellanous	WD40 repeat domain
DRSC22325	Obp56c		Down	1		1	Miscellanous	Sensory perception of chemical stimulus; transport
DRSC37902	snoRNA:U3:9B		Down	1		2	Miscellanous	rRNA modification guide activity
DRSC18531	CG3078		Down	1		23	Miscellanous	GABA-B receptor activity
DRSC03497	brat		Down	1		0	Phagocytosis (AD)	Translation repressor activity
DRSC17148	MED26		Down	3		0	Phagocytosis (AD)	Transcription factor, phagocytosis (AD)
DRSC16937	eIF-1A	EIF1AX	Down	2		0	Phagocytosis (PD)	Translation initiation factor activity
DRSC14401	CG11843		Down	1		0	Preoteolysis	serine-type endopeptidase activity
DRSC23625	vih	UBE2C	Down	3	L	0	Proteolysis	Ubiquitin conjugating enzyme activity
DRSC25012	Pros26.4	PSMC1	Down	3	L	0	Proteolysis	Proteasome 26S subunit
DRSC01910	CG7532		Down	1		0	Proteolysis	Serine-type endopeptidase activity.
DRSC05010	CG9455	SERPINB9	Down	1		0	Proteolysis	serine-type endopeptidase inhibitor activity
DRSC15603	CG4572	CPVL	Down	2		0	Proteolysis	Serine-type carboxypeptidase activity
DRSC21667	CG34409		Down	2		0	Proteolysis	Serine-type endopeptidase activity
DRSC23384	CR11700		Down	2	L, M	3	Proteolysis	Polyubiquitin-like
DRSC09346	CG32147	PGPEP1	Down	1		9	Proteolysis	Pyroglutamyl-peptidase activity
DRSC10928	CG7906		Down	2		1	Proteolysis (PD)	unknown
DRSC06787	not	USP22*	Down	1		0	Proteolysis	Ubiquitin thiolesterase activity
DRSC07553	SmD3	SNRPD3	Down	3	L	1	RNA processing	nuclear mRNA splicing
DRSC37890	snRNA:U1:82Eb		Down	1		4	RNA processing	nuclear mRNA splicing
DRSC00815	ds	DCHS1	Down	2		0	Signal Transduction	cell adhesion molecule binding; receptor activity
DRSC04975	CG30158		Down	1		0	Signal Transduction	small GTPase mediated signal transduction
DRSC11367	melt	VEPH1*	Down	3		0	Signal Transduction	Phosphatidylinositol-5-phosphate binding
DRSC16269	5PtaseI		Down	1		0	Signal Transduction	inositol phosphate dephosphorylation
DRSC18655	CG10260	PI4KCA*	Down	1		0	signal transduction	1-phosphatidylinositol 4-kinase activity
DRSC20347	lic	MAP2K3	Down	1		0	Signal Transduction	MAP kinase kinase activity
DRSC22092	CG10459		Down	1		0	Signal Transduction	serine/threonine kinase signaling protein activity
DRSC29577	CG15547		Down	1		0	Signal Transduction	Nucleoside diphosphate kinase activity
DRSC08664	Hsp83	HSP90AA1	Down	3		1	Signal Transduction	ATPase activity, coUpled; unfolded protein binding
DRSC11279	Sema-5c	SEMA5B	Down	1		1	Signal Transduction	receptor activity; catalytic activity; semaphorin 5B
DRSC21668	SrpRbeta	SRPRB	Down	2		1	Signal Transduction	signal recognition particle binding; GTPase activity
DRSC05030	5-HT1A	HTR1A	Down	3		2	Signal transduction	5-HT1 receptor; G-protein coUpled serotonin receptor
DRSC09782	GRHRII		Down	1		2	Signal Transduction	Protein-hormone receptor activity.
DRSC12255	CG14669		Down	1		2	Signal transduction	small GTPase mediated signal transduction
DRSC18971	mew	ITGA7	Down	1		2	Signal Transduction	Cell adhesion molecule binding; receptor activity
DRSC22359	polo	PLK1*	Down	3		2	Signal Transduction	serine/threonine kinase activity
DRSC23158	Bub1		Down	2		4	Signal transduction	protein serine/threonine kinase activity
DRSC03439	Sos	SOS2	Down	2		5	Signal Transduction	Ras/Rho guanyl-nucleotide exchange factor activity
DRSC16794	Pp1-87B		Down	3		8	Signal transduction	Myosin phosphatase activity
DRSC11194	I-2	PPP1R2	Down	1		20	Signal Transduction	protein phosphatase inhibitor activity
DRSC04702	mAcR-60C	CHRM3	Down	2		25	Signal Transduction	muscarinic acetylcholine receptor activity
DRSC11254	Pka-C3	PRKX	Down	2		43	Signal Transduction	cAMP-dependent protein kinase activity
DRSC20230	CkIIbeta	CSNK2B	Down	1	L, C	0	Signal Transduction	Casein serine-threonine kinase
DRSC20968	Rab21	RAB21	Down	1	M, L	0	Signal transduction	Ras small GTPase, Rab type
DRSC09668	Argk		Down	1		1	Signal Transduction	Arginine kinase activity
DRSC14256	CG10560		Down	1		0	Signal Transduction (PD)	Transduction kinase-like
DRSC18836	Spt6	SUpT6H	Down	3	L, M	0	Transcription	transcription factor, elongation
DRSC07649	mei-W68	SPO11	Down	2		0	Transcription	DNA topoisomerase activity
DRSC22664	Csl4	EXOSC1	Down	2		0	Transcription	described by 3'-5'-exoribonuclease activity
DRSC22843	CG13609	PTOV1	Down	3		0	Transcription	endodeoxyribonuclease activity
DRSC23103	CG7745		Down	2		1	Transcription (PD)	Nuclear DNA-binding proteins domain
DRSC03674	CG31693		Down	2		0	Transport	citrate transmembrane transporter activity
DRSC20266	Ork1	KCNK16	Down	3		0	Transport	potassium ion transport
DRSC17009	nAcRalpha-96Ab	CHRNA2	Down	1		1	Transport	ion transport
DRSC09686	CG10006	SLC39A6	Down	2		2	Transport	metal ion transmembrane transporter activity
DRSC21140	CG17626		Down	3		0	Uknown	unknown
DRSC29652	CG11137	TMEM85	Down	1		0	Uknown	Transmembrane (PD)
DRSC01892	CG16863	ZBED1	Down	3		0	Unknown	unknown
DRSC01923	HDC02811		Down	1		0	Unknown	unknown
DRSC02610	CG17349		Down	1		0	Unknown	unknown
DRSC04112	CG11474	C6orf211	Down	1		0	unknown	unknown
DRSC05675	CG30109		Down	1		0	Unknown	unknown
DRSC06180	Tsp42Eq		Down	2		0	Unknown	unknown
DRSC06650	CG17049		Down	1		0	Unknown	unknown
DRSC08093	CG32240		Down	3		0	Unknown	unknown
DRSC08624	CG9130, CG9133		Down	2		0	Unknown	Unknown
DRSC10001	CG13454		Down	2		0	Unknown	Unknown
DRSC10359	CG3349		Down	3		0	Unknown	Unknown
DRSC10593	CG6149		Down	3		0	Unknown	unknown
DRSC11692	CG12983		Down	3		0	Unknown	Unknown
DRSC12731	CG8861		Down	2		0	Unknown	unknown
DRSC15485	CG3368		Down	2		0	Unknown	Unknown
DRSC16087	CG6660		Down	3		0	unknown	unknown
DRSC18133	CG42492		Down	3		0	Unknown	Unknown
DRSC18635	CG12498		Down	3		0	Unknown	Unknown
DRSC21129			Down	2		0	Unknown	Unknown
DRSC21540	TwdlT		Down	1		0	Unknown	Unknown
DRSC21706			Down	1		0	Unknown	Unknown
DRSC22091	CG40445		Down	3		0	Unknown	Unknown
DRSC22360	fau		Down	2		0	Unknown	Unknown
DRSC22403	CG31551		Down	2		0	Unknown	Unknown
DRSC22649			Down	2		0	Unknown	Unknown
DRSC23907	fok		Down	3		0	Unknown	unknown
DRSC24613	CG6454	KIAA0528	Down	1		0	Unknown	unknown
DRSC25147			Down	2		0	Unknown	Unknown
DRSC25155	CG15239		Down	2		0	Unknown	unknown
DRSC25337	CG14109		Down	3		0	Unknown	unknown
DRSC25475	CG42339		Down	1		0	Unknown	unknown
DRSC29200	l(1)G0289	PLXDC2	Down	2		0	Unknown	unknown
DRSC29477	CG1667		Down	3		0	Unknown	unknown
DRSC29651	CG33339		Down	2		0	Unknown	unknown
DRSC29871	CG13700		Down	1		0	Unknown	unknown
DRSC30011	CG6123		Down	1		0	Unknown	unknown
DRSC00460	CG15625		Down	2		1	Unknown	unknown
DRSC02518	CG16800		Down	3		1	Unknown	unknown
DRSC05963	CG10102		Down	2		1	Unknown	Zinc iron binding
DRSC05979	CG10205		Down	2		1	Unknown	unknown
DRSC06850	CG3687		Down	1		1	Unknown	unknown
DRSC11360			Down	2		1	Unknown	Unknown
DRSC12343	CG9853	C7orf20	Down	1		1	Unknown	unknown
DRSC17876	CG12685		Down	2		1	Unknown	Unknown
DRSC21760	CG32192		Down	1		1	Unknown	Unknown
DRSC21768	CG32006		Down	3		1	Unknown	Unknown
DRSC21968	CG32463		Down	3		1	Unknown	Unknown
DRSC21781	CG32418		Down	2		2	Unknown	Unknown
DRSC08636	CG9184		Down	2		3	Unknown	Unknown
DRSC22210	825-Oak, CG18294, CG32214, CG12519, CG32213		Down	1		8	Unknown	Unknown
DRSC10179	CG14180		Down	3		13	Unknown	unknown
DRSC06580	CG15709		Down	3		19	Unknown	unknown
DRSC07472	Mlf	MLF2	Down	2		20	Unknown	unknown
DRSC17705	CG32797, CG32733		Down	3		20	Unknown	Unknown
DRSC17780	CG11381		Down	1		23	Unknown	Unknown
DRSC20473	CG11566 | stg1		Down	3		484	Unknown	Unknown
DRSC18310	CHOp24	TMED2	Down	1	C	0	Vesicular Trafficking	COPI vesicle coat
DRSC16810	Rab7		Down	1	L, M	0	Vesicular Trafficking	GTPase, lysosome transport
DRSC11412	zetaCOP	COPZ1	Down	1	L,M,C	0	Vesicular Trafficking	COPI vesicle coat
DRSC16955	gammaCop		Down	2	L,M,C	0	Vesicular Trafficking	COPI vesicle coat
DRSC20312	betaCop	COPB1	Down	2	L, M, C	1	Vesicular Trafficking	COP vesicle coat
DRSC18760	deltaCOP	ARCN1	Down	1	L,M	1	Vesicular Trafficking	COPI vesicle coat
DRSC18242	VhaAC39		Down	2	C	1	Vesicular Trafficking	v-ATPase V
DRSC20572	Rab10		Down	3	L, C	2	Vesicular Trafficking	GTPase, endocytosis, exocytosis
DRSC20691	Rab35		Down	1	L, M	0	Vesicular Trafficking	Rab GTPase activity
DRSC11261	Rab8	RAB8A	Down	3	L, M	0	Vesicular Trafficking	GTPase, exocytosis
DRSC10489	CG5161	TRAPPC2	Down	2		0	Vesicular trafficking	ER to Golgi vesicle-mediated transport.
DRSC15320	btsz		Down	1		2	Vesicular Trafficking (AD)	Vesicle transporter activity
